# Supplementary material for: Enhanced Adsorption of Textile Dyes by a Novel Sulfonated Activated Carbon Derived from Pomegranate Peel Waste: Isotherm, Kinetic and Thermodynamic Study
Source: Molecules. 2023 Nov 22;28(23):7712. doi: 10.3390/molecules28237712 (PMC10708109; doi:10.3390/molecules28237712)
Supplement: Supplementary file 1 [file molecules-28-07712-s001.zip]

Archive with 1 entries (1 files):
- molecules-2712155-supplementary.pdf
